# Supplementary material for: A Cross-Sectional Survey to Identify Current Pneumococcal Vaccination Practices and Barriers in Rural Community Pharmacies
Source: Vaccines (Basel). 2025 Jul 16;13(7):756. doi: 10.3390/vaccines13070756 (PMC12298712; doi:10.3390/vaccines13070756)
Supplement: Supplementary file 1 [file vaccines-13-00756-s001.zip]

Archive with 1 entries (1 files):
- vaccines-3720197-supplementary.pdf
